# Supplementary material for: Postoperative Cognitive Dysfunction and Alzheimer’s Disease: A Transcriptome-Based Comparison of Animal Models
Source: Front Aging Neurosci. 2022 Jun 28;14:900350. doi: 10.3389/fnagi.2022.900350 (PMC9273890; doi:10.3389/fnagi.2022.900350)
Supplement: Supplementary file 1 [file Table_1.XLSX]

## Sheet: ORA
Supplementary Table1. Over-representation analysis of the genes dysregulated in different directions between the POCD and AD cortex
	ID	Description	GeneRatio	BgRatio	pvalue	p.adjust	qvalue	geneID	Count	Database	richFactor
mmu04060	mmu04060	Cytokine-cytokine receptor interaction	10/77	292/8935	0.000188108	0.000188108	0.0230933	12985/20293/21812/18414/16177/16322/12986/21949/20302/16174	10	KEGG	3.72559
mmu05418	mmu05418	Fluid shear stress and atherosclerosis	7/77	148/8935	0.000270847	0.000270847	0.0230933	20293/14281/16177/20971/17969/14867/211666	7	KEGG	3.56728
mmu04380	mmu04380	Osteoclast differentiation	6/77	128/8935	0.000793519	0.000793519	0.0357878	22177/14281/21812/16177/17969/14131	6	KEGG	3.10044
mmu05323	mmu05323	Rheumatoid arthritis	5/77	87/8935	0.000888189	0.000888189	0.0357878	20293/14281/21687/12487/20302	5	KEGG	3.05149
mmu05171	mmu05171	Coronavirus disease - COVID-19	8/77	247/8935	0.00123492	0.00123492	0.0357878	23960/12985/20293/14281/170743/12268/12273/246730	8	KEGG	2.90836
mmu04640	mmu04640	Hematopoietic cell lineage	5/77	94/8935	0.0012592	0.0012592	0.0357878	12985/16177/16402/12986/12493	5	KEGG	2.8999
R-MMU-1474244	R-MMU-1474244	Extracellular matrix organization	8/76	271/8828	0.00220068	0.00220068	0.448719	12818/56213/20692/13033/13030/16402/20971/232345	8	REACTOME	2.65744
R-MMU-1679131	R-MMU-1679131	Trafficking and processing of endosomal TLR	2/76	12/8828	0.00456529	0.00456529	0.448719	13030/170743	2	REACTOME	2.34053
mmu04657	mmu04657	IL-17 signaling pathway	4/77	91/8935	0.00773872	0.00773872	0.178502	12985/20293/14281/16819	4	KEGG	2.11133
R-MMU-211979	R-MMU-211979	Eicosanoids	2/76	16/8828	0.0081178	0.0081178	0.448719	106648/21391	2	REACTOME	2.09056
mmu05162	mmu05162	Measles	5/77	146/8935	0.00837418	0.00837418	0.178502	23960/14281/170743/12487/246730	5	KEGG	2.07706
R-MMU-449836	R-MMU-449836	Other interleukin signaling	2/76	17/8828	0.0091492	0.0091492	0.448719	12985/12986	2	REACTOME	2.03862
R-MMU-168249	R-MMU-168249	Innate Immune System	15/76	928/8828	0.0116202	0.0116202	0.448719	17882/22177/66222/14281/544963/69660/140580/13033/13030/170743/12268/17969/21968/12273/16819	15	REACTOME	1.93479
mmu05142	mmu05142	Chagas disease	4/77	103/8935	0.0118504	0.0118504	0.205238	20293/14281/21812/20302	4	KEGG	1.92627
mmu05208	mmu05208	Chemical carcinogenesis - reactive oxygen species	6/77	222/8935	0.0120355	0.0120355	0.205238	14281/66916/68198/17969/14867/211666	6	KEGG	1.91953
R-MMU-202733	R-MMU-202733	Cell surface interactions at the vascular wall	4/76	110/8828	0.0147346	0.0147346	0.448719	21687/17289/16402/20971	4	REACTOME	1.83166
mmu05164	mmu05164	Influenza A	5/77	173/8935	0.0165434	0.0165434	0.256462	23960/20293/16650/170743/246730	5	KEGG	1.78137
R-MMU-141334	R-MMU-141334	PAOs oxidise polyamines to amines	1/76	2/8828	0.0171448	0.0171448	0.448719	228608	1	REACTOME	1.76587
R-MMU-432030	R-MMU-432030	Transport of glycerol from adipocytes to the liver by Aquaporins	1/76	2/8828	0.0171448	0.0171448	0.448719	64008	1	REACTOME	1.76587
mmu05031	mmu05031	Amphetamine addiction	3/77	69/8935	0.0214709	0.0214709	0.292468	14281/18610/13195	3	KEGG	1.66815
mmu05140	mmu05140	Leishmaniasis	3/77	70/8935	0.0222962	0.0222962	0.292468	14281/17969/14131	3	KEGG	1.65177
R-MMU-1474228	R-MMU-1474228	Degradation of the extracellular matrix	4/76	130/8828	0.0255127	0.0255127	0.448719	56213/13033/13030/232345	4	REACTOME	1.59324
R-MMU-375276	R-MMU-375276	Peptide ligand-binding receptors	5/76	194/8828	0.0255918	0.0255918	0.448719	20293/15171/18168/12273/20302	5	REACTOME	1.5919
R-MMU-3000497	R-MMU-3000497	Scavenging by Class H Receptors	1/76	3/8828	0.0256081	0.0256081	0.448719	20692	1	REACTOME	1.59162
R-MMU-351200	R-MMU-351200	Interconversion of polyamines	1/76	3/8828	0.0256081	0.0256081	0.448719	228608	1	REACTOME	1.59162
R-MMU-427975	R-MMU-427975	Proton/oligopeptide cotransporters	1/76	3/8828	0.0256081	0.0256081	0.448719	65221	1	REACTOME	1.59162
R-MMU-888593	R-MMU-888593	Reuptake of GABA	1/76	3/8828	0.0256081	0.0256081	0.448719	232333	1	REACTOME	1.59162
mmu05135	mmu05135	Yersinia infection	4/77	134/8935	0.0282215	0.0282215	0.32461	20293/14281/140580/16402	4	KEGG	1.54942
mmu05133	mmu05133	Pertussis	3/77	77/8935	0.0285537	0.0285537	0.32461	14281/16402/12268	3	KEGG	1.54434
mmu00410	mmu00410	beta-Alanine metabolism	2/77	32/8935	0.0307741	0.0307741	0.327987	80911/228608	2	KEGG	1.51182
R-MMU-4085001	R-MMU-4085001	Sialic acid metabolism	2/76	33/8828	0.0325149	0.0325149	0.448719	20440/50877	2	REACTOME	1.48792
R-MMU-140179	R-MMU-140179	Amine Oxidase reactions	1/76	4/8828	0.0339994	0.0339994	0.448719	228608	1	REACTOME	1.46853
R-MMU-209905	R-MMU-209905	Catecholamine biosynthesis	1/76	4/8828	0.0339994	0.0339994	0.448719	13195	1	REACTOME	1.46853
R-MMU-6799990	R-MMU-6799990	Metal sequestration by antimicrobial proteins	1/76	4/8828	0.0339994	0.0339994	0.448719	16819	1	REACTOME	1.46853
R-MMU-1500931	R-MMU-1500931	Cell-Cell communication	3/76	83/8828	0.0344852	0.0344852	0.448719	22177/215654/74202	3	REACTOME	1.46237
mmu05415	mmu05415	Diabetic cardiomyopathy	5/77	211/8935	0.0351478	0.0351478	0.352566	66916/68198/13033/21812/17969	5	KEGG	1.4541
R-MMU-6798695	R-MMU-6798695	Neutrophil degranulation	9/76	524/8828	0.0352159	0.0352159	0.448719	22177/66222/544963/69660/13033/13030/21968/12273/16819	9	REACTOME	1.45326
mmu04010	mmu04010	MAPK signaling pathway	6/77	294/8935	0.0407549	0.0407549	0.375595	14281/14165/21687/21812/16177/53608	6	KEGG	1.38982
R-MMU-977606	R-MMU-977606	Regulation of Complement cascade	2/76	38/8828	0.0421199	0.0421199	0.448719	12268/12273	2	REACTOME	1.37551
R-MMU-174577	R-MMU-174577	Activation of C3 and C5	1/76	5/8828	0.0423195	0.0423195	0.448719	12268	1	REACTOME	1.37346
R-MMU-190370	R-MMU-190370	FGFR1b ligand binding and activation	1/76	5/8828	0.0423195	0.0423195	0.448719	14165	1	REACTOME	1.37346
R-MMU-209931	R-MMU-209931	Serotonin and melatonin biosynthesis	1/76	5/8828	0.0423195	0.0423195	0.448719	13195	1	REACTOME	1.37346
R-MMU-2980767	R-MMU-2980767	Activation of NIMA Kinases NEK9, NEK6, NEK7	1/76	5/8828	0.0423195	0.0423195	0.448719	12534	1	REACTOME	1.37346
R-MMU-69478	R-MMU-69478	G2/M DNA replication checkpoint	1/76	5/8828	0.0423195	0.0423195	0.448719	12534	1	REACTOME	1.37346
mmu05207	mmu05207	Chemical carcinogenesis - receptor activation	5/77	225/8935	0.0443517	0.0443517	0.375595	14281/14165/16650/14867/211666	5	KEGG	1.35309
mmu04610	mmu04610	Complement and coagulation cascades	3/77	93/8935	0.0459796	0.0459796	0.375595	12268/232345/12273	3	KEGG	1.33743
mmu05033	mmu05033	Nicotine addiction	2/77	40/8935	0.0463141	0.0463141	0.375595	11440/216227	2	KEGG	1.33429
mmu04061	mmu04061	Viral protein interaction with cytokine and cytokine receptor	3/77	95/8935	0.0484564	0.0484564	0.375595	20293/20302/16174	3	KEGG	1.31465

## Sheet: The input gene list
The input gene list
Oas1g
4921504E06Rik
Csf3
Ccl12
Chrna6
Gkn3
Hcrt
Inmt
Wnt6
Rp1
Lhx4
Wee2
Myo3a
1700123K08Rik
Kcnv2
Upk1b
4921539E11Rik
Gm884
Bfsp2
Pcbd2
Myh2
Tyrobp
Snrpd2
Col14a1
Serpinb1a
Fos
Rpe65
Gbp4
Npy5r
Agtrap
Fgf10
Slc17a8
Ndufb7
Gpsm2
Cbln2
Onecut2
Palmd
Cdh12
Pcdhb8
Npas4
Tek
Nefh
Iqgap2
Cacybp
Ptma
Ndufb2
Rbm28
Cobl
Sesn3
Elavl4
Mpdz
Klf7
Syt4
Fkbp5
Gfap
Cyp4f15
Htra1
Sparc
Ivd
Tmbim1
Elmo1
Kpna6
Ddah1
Plce1
Slco1a4
Cgnl1
Slc6a1
Ctsd
Trp53inp2
St6gal1
Pdyn
Net1
Tgfbr1
Coro6
6330403K07Rik
Acox3
Ctsb
Rin2
Pcdhgc3
Mertk
Pbxip1
Osmr
Mcm6
Nde1
Il1r1
Smox
Tlr7
Serpina3n
Apod
Inha
Itga5
Havcr2
Sdc4
C4b
Klhl10
Ncf1
Csf3r
Tom1
Scrg1
Fcgr3
Tbxas1
Cd109
Ddc
A2m
Pnpla2
Cbln1
Gldn
Rhbdf1
Napsa
Neu3
Aqp9
Map3k6
Lgals4
Slc15a3
Cd37
Dkk2
Foxm1
Cd28
Gstm6
Plekhf1
Tnfsf8
Fblim1
C5ar1
Oas1a
Asf1b
Mgst2
Olfr267
Ccl3
Treml2
Cdk1
Il18rap
Lcn2
Bcl3
Ildr1
