# Supplementary material for: Postoperative Cognitive Dysfunction and Alzheimer’s Disease: A Transcriptome-Based Comparison of Animal Models
Source: Front Aging Neurosci. 2022 Jun 28;14:900350. doi: 10.3389/fnagi.2022.900350 (PMC9273890; doi:10.3389/fnagi.2022.900350)
Supplement: Supplementary file 2 [file Table_2.XLSX]

## Sheet: ORA
Supplementary Table 2. Over-representation analysis of the genes dysregulated in the same directions between the POCD and AD cortex
	ID	Description	GeneRatio	BgRatio	pvalue	p.adjust	qvalue	geneID	Count	Database	richFactor
R-MMU-191273	R-MMU-191273	Cholesterol biosynthesis	5/62	26/8828	8.51576e-07	8.51576e-07	0.000226788	110196/208715/20775/15490/13121	5	REACTOME	6.06978
mmu04640	mmu04640	Hematopoietic cell lineage	6/70	94/8935	8.80528e-05	8.80528e-05	0.0144592	12525/15002/12505/12527/17311/12509	6	KEGG	4.05526
R-MMU-8957322	R-MMU-8957322	Metabolism of steroids	6/62	127/8828	0.000250437	0.000250437	0.0333476	110196/208715/20775/15490/13121/170459	6	REACTOME	3.6013
mmu00100	mmu00100	Steroid biosynthesis	3/70	20/8935	0.000477164	0.000477164	0.0391776	20775/15490/13121	3	KEGG	3.32133
mmu00900	mmu00900	Terpenoid backbone biosynthesis	3/70	23/8935	0.000728903	0.000728903	0.0398978	110196/208715/15360	3	KEGG	3.13733
mmu05140	mmu05140	Leishmaniasis	4/70	70/8935	0.0021464	0.0021464	0.0881152	15002/15170/16476/14131	4	KEGG	2.66829
R-MMU-2160916	R-MMU-2160916	Hyaluronan uptake and degradation	2/62	12/8828	0.0030613	0.0030613	0.271758	15586/12505	2	REACTOME	2.51409
mmu04380	mmu04380	Osteoclast differentiation	5/70	128/8935	0.00320933	0.00320933	0.105401	22177/16476/18019/14131/19698	5	KEGG	2.49358
R-MMU-1433559	R-MMU-1433559	Regulation of KIT signaling	2/62	14/8828	0.00418291	0.00418291	0.278494	15170/17311	2	REACTOME	2.37852
R-MMU-2142845	R-MMU-2142845	Hyaluronan metabolism	2/62	17/8828	0.0061673	0.0061673	0.32849	15586/12505	2	REACTOME	2.2099
mmu04080	mmu04080	Neuroactive ligand-receptor interaction	8/70	373/8935	0.00841774	0.00841774	0.181757	16995/14658/14608/17171/57249/19116/22044/12310	8	KEGG	2.0748
mmu04660	mmu04660	T cell receptor signaling pathway	4/70	103/8935	0.00853418	0.00853418	0.181757	12525/15170/16476/18019	4	KEGG	2.06884
mmu00280	mmu00280	Valine, leucine and isoleucine degradation	3/70	57/8935	0.0099617	0.0099617	0.181757	208715/15360/100470	3	KEGG	2.00167
mmu05144	mmu05144	Malaria	3/70	57/8935	0.0099617	0.0099617	0.181757	80782/20293/15122	3	KEGG	2.00167
mmu05171	mmu05171	Coronavirus disease - COVID-19	6/70	247/8935	0.0125935	0.0125935	0.206799	23960/20293/16476/27370/17171/22371	6	KEGG	1.89985
R-MMU-5660526	R-MMU-5660526	Response to metal ions	1/62	2/8828	0.0139977	0.0139977	0.399067	17751	1	REACTOME	1.85394
R-MMU-5661231	R-MMU-5661231	Metallothioneins bind metals	1/62	2/8828	0.0139977	0.0139977	0.399067	17751	1	REACTOME	1.85394
mmu00650	mmu00650	Butanoate metabolism	2/70	28/8935	0.0200564	0.0200564	0.283291	208715/15360	2	KEGG	1.69775
mmu05135	mmu05135	Yersinia infection	4/70	134/8935	0.020702	0.020702	0.283291	20293/12525/16476/18019	4	KEGG	1.68399
R-MMU-190374	R-MMU-190374	FGFR1c and Klotho ligand binding and activation	1/62	3/8828	0.0209241	0.0209241	0.399067	16591	1	REACTOME	1.67935
R-MMU-556833	R-MMU-556833	Metabolism of lipids	9/62	600/8828	0.0232991	0.0232991	0.399067	110196/56356/208715/20775/15490/13121/170459/11886/15360	9	REACTOME	1.63266
mmu04662	mmu04662	B cell receptor signaling pathway	3/70	81/8935	0.0254388	0.0254388	0.297413	15170/16476/18019	3	KEGG	1.5945
R-MMU-76002	R-MMU-76002	Platelet activation, signaling and aggregation	5/62	241/8828	0.0266584	0.0266584	0.399067	15170/12527/14673/331374/22371	5	REACTOME	1.57417
R-MMU-379401	R-MMU-379401	Dopamine clearance from the synaptic cleft	1/62	4/8828	0.0278025	0.0278025	0.399067	13162	1	REACTOME	1.55592
R-MMU-1433557	R-MMU-1433557	Signaling by SCF-KIT	2/62	38/8828	0.0290133	0.0290133	0.399067	15170/17311	2	REACTOME	1.5374
R-MMU-1660662	R-MMU-1660662	Glycosphingolipid metabolism	2/62	39/8828	0.0304454	0.0304454	0.399067	56356/11886	2	REACTOME	1.51648
mmu05323	mmu05323	Rheumatoid arthritis	3/70	87/8935	0.0305775	0.0305775	0.297413	20293/15002/16476	3	KEGG	1.5146
mmu04658	mmu04658	Th1 and Th2 cell differentiation	3/70	88/8935	0.0314833	0.0314833	0.297413	15002/16476/18019	3	KEGG	1.50192
mmu05235	mmu05235	PD-L1 expression and PD-1 checkpoint pathway in cancer	3/70	88/8935	0.0314833	0.0314833	0.297413	15170/16476/18019	3	KEGG	1.50192
R-MMU-1280215	R-MMU-1280215	Cytokine Signaling in Immune system	8/62	532/8828	0.0316632	0.0316632	0.399067	15170/85030/16476/17311/16591/22371/19698/19116	8	REACTOME	1.49945
mmu05340	mmu05340	Primary immunodeficiency	2/70	36/8935	0.032116	0.032116	0.297413	12525/19727	2	KEGG	1.49328
mmu04612	mmu04612	Antigen processing and presentation	3/70	90/8935	0.0333371	0.0333371	0.297413	12525/15002/19727	3	KEGG	1.47707
mmu05169	mmu05169	Epstein-Barr virus infection	5/70	231/8935	0.0344122	0.0344122	0.297413	23960/15002/12505/16476/19698	5	KEGG	1.46329
R-MMU-391906	R-MMU-391906	Leukotriene receptors	1/62	5/8828	0.0346335	0.0346335	0.399067	16995	1	REACTOME	1.4605
R-MMU-5690714	R-MMU-5690714	CD22 mediated BCR regulation	1/62	5/8828	0.0346335	0.0346335	0.399067	15170	1	REACTOME	1.4605
R-MMU-70350	R-MMU-70350	Fructose catabolism	1/62	5/8828	0.0346335	0.0346335	0.399067	11668	1	REACTOME	1.4605
R-MMU-8964026	R-MMU-8964026	Chylomicron clearance	1/62	5/8828	0.0346335	0.0346335	0.399067	16835	1	REACTOME	1.4605
R-MMU-2428928	R-MMU-2428928	IRS-related events triggered by IGF1R	2/62	46/8828	0.0412203	0.0412203	0.399067	16591/16370	2	REACTOME	1.38489
R-MMU-111957	R-MMU-111957	Cam-PDE 1 activation	1/62	6/8828	0.0414172	0.0414172	0.399067	18574	1	REACTOME	1.38282
R-MMU-1234158	R-MMU-1234158	Regulation of gene expression by Hypoxia-inducible Factor	1/62	6/8828	0.0414172	0.0414172	0.399067	53417	1	REACTOME	1.38282
R-MMU-1300645	R-MMU-1300645	Acrosome Reaction and Sperm:Oocyte Membrane Binding	1/62	6/8828	0.0414172	0.0414172	0.399067	12527	1	REACTOME	1.38282
R-MMU-2428924	R-MMU-2428924	IGF1R signaling cascade	2/62	47/8828	0.0428615	0.0428615	0.399067	16591/16370	2	REACTOME	1.36793
R-MMU-2404192	R-MMU-2404192	Signaling by Type 1 Insulin-like Growth Factor 1 Receptor (IGF1R)	2/62	48/8828	0.0445269	0.0445269	0.399067	16591/16370	2	REACTOME	1.35138
R-MMU-373755	R-MMU-373755	Semaphorin interactions	2/62	48/8828	0.0445269	0.0445269	0.399067	22177/18845	2	REACTOME	1.35138
mmu05166	mmu05166	Human T-cell leukemia virus 1 infection	5/70	250/8935	0.0458103	0.0458103	0.349859	15002/110196/16476/18019/19698	5	KEGG	1.33904
mmu05164	mmu05164	Influenza A	4/70	173/8935	0.0464102	0.0464102	0.349859	23960/20293/15002/110196	4	KEGG	1.33339
mmu04514	mmu04514	Cell adhesion molecules	4/70	174/8935	0.0472305	0.0472305	0.349859	12525/14663/15002/239931	4	KEGG	1.32578
R-MMU-2025928	R-MMU-2025928	Calcineurin activates NFAT	1/62	7/8828	0.048154	0.048154	0.399067	18019	1	REACTOME	1.31737
R-MMU-5607763	R-MMU-5607763	CLEC7A (Dectin-1) induces NFAT activation	1/62	7/8828	0.048154	0.048154	0.399067	18019	1	REACTOME	1.31737
R-MMU-5652084	R-MMU-5652084	Fructose metabolism	1/62	7/8828	0.048154	0.048154	0.399067	11668	1	REACTOME	1.31737
mmu04659	mmu04659	Th17 cell differentiation	3/70	105/8935	0.0490026	0.0490026	0.349859	15002/16476/18019	3	KEGG	1.30978

## Sheet: The input gene list
The input gene list
Ifi206
Dcstamp
Cxcl13
Olfr91
Klrb1b
Ccl12
Pbk
Ltb4r1
Cd8a
Glycam1
H2-Ob
Gimap4
Gbp6
Gm12185
Cytip
Ifi44
Plscr1
Fdps
F830016B08Rik
Plvap
Tmem88
C130050O18Rik
Phf11d
Mamdc2
Cenpa
Ifit3
Tyrobp
Fgd2
Gbp3
Tent5c
Myo1f
Plod1
Hyal1
Ptpn6
Tnfrsf25
Ldlr
Gltp
Cd44
Cd9
Jun
Gna12
Phkg1
Lair1
Mog
Padi2
Hmgcs1
Sqle
Hsd17b7
Cnn3
Abca8a
Cyp51
Stard4
Gprc5b
Edem1
Asah1
Kitl
Insig1
Etv1
Glrb
Hif3a
Hmgcs2
Plxna2
Rps26
Nt5dc3
Crym
Stk35
Pde1b
Rin1
Zcchc12
Sec61g
Abca4
Nfatc2
Car12
Taf7l
Smoc1
Zswim5
Gpr83
Kl
Efhc2
Mas1
Cdh22
Aldh1a1
Zfp786
Mt3
Fank1
Nrsn2
Gabrq
Adam32
Mrpl54
Nxph2
Dgkk
Vwf
Tdrd6
Fcgr3
Rfxank
Kirrel2
Gbx1
Clic6
Dlk1
Trpm6
Chat
Relb
A730046J19Rik
Ecel1
Prlr
Cd59a
Hint2
Fzd2
Xlr4a
Irs4
Krt73
Slc25a34
Slc22a30
Gmfg
Higd1b
Trh
Pthlh
Calca
Sostdc1
Cldn17
Lao1
Lars2
Sncg
Meox2
Slc6a3
Fads2b
Gm8127
Fmo6
Selenbp2
Cnga3
Hba-a1
