# Supplementary material for: Postoperative Cognitive Dysfunction and Alzheimer’s Disease: A Transcriptome-Based Comparison of Animal Models
Source: Front Aging Neurosci. 2022 Jun 28;14:900350. doi: 10.3389/fnagi.2022.900350 (PMC9273890; doi:10.3389/fnagi.2022.900350)
Supplement: Supplementary file 3 [file Table_3.XLSX]

## Sheet: ORA
Supplementary Table 3. Over-representation analysis of the genes dysregulated in different directions between the POCD and AD hippocampus
	ID	Description	GeneRatio	BgRatio	pvalue	p.adjust	qvalue	geneID	Count	Database	richFactor
mmu04145	mmu04145	Phagosome	9/110	182/8935	0.000392654	0.000392654	0.0863839	14960/226421/110557/68775/14969/22042/21899/14991/21826	9	KEGG	3.40599
R-MMU-917977	R-MMU-917977	Transferrin endocytosis and recycling	4/101	31/8828	0.000400555	0.000400555	0.186363	68775/22042/15216/74051	4	REACTOME	3.39734
mmu04612	mmu04612	Antigen processing and presentation	6/110	90/8935	0.000817319	0.000817319	0.089905	14960/110557/14969/14991/19141/19186	6	KEGG	3.08761
R-MMU-6798695	R-MMU-6798695	Neutrophil degranulation	14/101	524/8828	0.0024471	0.0024471	0.424304	27261/102595/18636/12654/56615/110557/22139/14991/67213/12505/50917/73690/12512/14190	14	REACTOME	2.61135
R-MMU-917937	R-MMU-917937	Iron uptake and transport	4/101	56/8828	0.00375871	0.00375871	0.424304	68775/22042/15216/74051	4	REACTOME	2.42496
R-MMU-168249	R-MMU-168249	Innate Immune System	20/101	928/8828	0.00377628	0.00377628	0.424304	27261/102595/18636/12654/56615/110557/26417/68775/22139/21899/14991/67213/19141/12505/50917/73690/17096/12512/19186/14190	20	REACTOME	2.42294
mmu05323	mmu05323	Rheumatoid arthritis	5/110	87/8935	0.00428384	0.00428384	0.237067	14960/16994/68775/14969/20311	5	KEGG	2.36817
R-MMU-75892	R-MMU-75892	Platelet Adhesion to exposed collagen	2/101	10/8828	0.00549362	0.00549362	0.424304	22371/17096	2	REACTOME	2.26014
mmu04640	mmu04640	Hematopoietic cell lineage	5/110	94/8935	0.00594761	0.00594761	0.237067	14960/14969/22042/233274/12505	5	KEGG	2.22566
R-MMU-982772	R-MMU-982772	Growth hormone receptor signaling	2/101	11/8828	0.00666456	0.00666456	0.424304	26417/17096	2	REACTOME	2.17623
R-MMU-5173214	R-MMU-5173214	O-glycosylation of TSR domain-containing proteins	3/101	34/8828	0.00672554	0.00672554	0.424304	18636/21826/77739	3	REACTOME	2.17227
R-MMU-3928665	R-MMU-3928665	EPH-ephrin mediated repulsion of cells	3/101	35/8828	0.00729573	0.00729573	0.424304	17390/270190/17096	3	REACTOME	2.13693
mmu05330	mmu05330	Allograft rejection	4/110	63/8935	0.00742002	0.00742002	0.237067	14960/110557/14969/14991	4	KEGG	2.1296
mmu05332	mmu05332	Graft-versus-host disease	4/110	63/8935	0.00742002	0.00742002	0.237067	14960/110557/14969/14991	4	KEGG	2.1296
mmu05169	mmu05169	Epstein-Barr virus infection	8/110	231/8935	0.00754305	0.00754305	0.237067	14960/110557/17060/14969/12495/14991/12505/17096	8	KEGG	2.12245
mmu04940	mmu04940	Type I diabetes mellitus	4/110	70/8935	0.0106987	0.0106987	0.289371	14960/110557/14969/14991	4	KEGG	1.97067
R-MMU-5633008	R-MMU-5633008	TP53 Regulates Transcription of Cell Death Genes	2/101	14/8828	0.0107834	0.0107834	0.513728	68742/12905	2	REACTOME	1.96724
R-MMU-71387	R-MMU-71387	Metabolism of carbohydrates	8/101	266/8828	0.0110417	0.0110417	0.513728	14347/231103/72297/19309/17160/110208/12505/50917	8	REACTOME	1.95697
mmu05166	mmu05166	Human T-cell leukemia virus 1 infection	8/110	250/8935	0.0118379	0.0118379	0.289371	104110/14960/26401/110557/110196/26417/14969/14991	8	KEGG	1.92673
mmu05320	mmu05320	Autoimmune thyroid disease	4/110	79/8935	0.0161224	0.0161224	0.320412	14960/110557/14969/14991	4	KEGG	1.79257
mmu04662	mmu04662	B cell receptor signaling pathway	4/110	81/8935	0.0175239	0.0175239	0.320412	26417/17060/240168/17096	4	KEGG	1.75637
mmu04514	mmu04514	Cell adhesion molecules	6/110	174/8935	0.0202784	0.0202784	0.320412	14960/110557/14969/14991/12737/225825	6	KEGG	1.69297
mmu04970	mmu04970	Salivary secretion	4/110	86/8935	0.0213532	0.0213532	0.320412	104110/11548/64177/71395	4	KEGG	1.67054
R-MMU-140837	R-MMU-140837	Intrinsic Pathway of Fibrin Clot Formation	2/101	20/8828	0.0215356	0.0215356	0.685964	22371/109821	2	REACTOME	1.66684
mmu04142	mmu04142	Lysosome	5/110	131/8935	0.0225996	0.0225996	0.320412	14420/13423/19141/50917/12512	5	KEGG	1.6459
R-MMU-432030	R-MMU-432030	Transport of glycerol from adipocytes to the liver by Aquaporins	1/101	2/8828	0.0227521	0.0227521	0.685964	64008	1	REACTOME	1.64298
R-MMU-6803211	R-MMU-6803211	TP53 Regulates Transcription of Death Receptors and Ligands	1/101	2/8828	0.0227521	0.0227521	0.685964	68742	1	REACTOME	1.64298
R-MMU-8939247	R-MMU-8939247	RUNX1 regulates transcription of genes involved in interleukin signaling	1/101	2/8828	0.0227521	0.0227521	0.685964	13709	1	REACTOME	1.64298
mmu05416	mmu05416	Viral myocarditis	4/110	88/8935	0.0230176	0.0230176	0.320412	14960/110557/14969/14991	4	KEGG	1.63794
mmu00100	mmu00100	Steroid biosynthesis	2/110	20/8935	0.024699	0.024699	0.320412	20652/20775	2	KEGG	1.60732
mmu04912	mmu04912	GnRH signaling pathway	4/110	90/8935	0.0247591	0.0247591	0.320412	104110/26401/26417/17390	4	KEGG	1.60627
R-MMU-5173105	R-MMU-5173105	O-linked glycosylation	4/101	97/8828	0.0248849	0.0248849	0.685964	18636/72297/21826/77739	4	REACTOME	1.60406
R-MMU-983705	R-MMU-983705	Signaling by the B Cell Receptor (BCR)	4/101	98/8828	0.0257224	0.0257224	0.685964	17060/240168/17096/19186	4	REACTOME	1.58969
mmu04978	mmu04978	Mineral absorption	3/110	54/8935	0.0286046	0.0286046	0.349611	64177/22782/74051	3	KEGG	1.54356
mmu04270	mmu04270	Vascular smooth muscle contraction	5/110	144/8935	0.0322674	0.0322674	0.373622	104110/11548/329251/26417/13614	5	KEGG	1.49124
R-MMU-1236977	R-MMU-1236977	Endosomal/Vacuolar pathway	2/101	26/8828	0.0352435	0.0352435	0.685964	110557/14991	2	REACTOME	1.45292
R-MMU-191273	R-MMU-191273	Cholesterol biosynthesis	2/101	26/8828	0.0352435	0.0352435	0.685964	110196/20775	2	REACTOME	1.45292
R-MMU-382551	R-MMU-382551	Transport of small molecules	13/101	656/8828	0.035781	0.035781	0.685964	209837/64177/20652/22782/64008/68775/22042/15216/244373/74051/67819/68279/19186	13	REACTOME	1.44635
mmu05310	mmu05310	Asthma	2/110	25/8935	0.0374808	0.0374808	0.403337	14960/14969	2	KEGG	1.42619
R-MMU-3295583	R-MMU-3295583	TRP channels	2/101	27/8828	0.0377844	0.0377844	0.685964	64177/68279	2	REACTOME	1.42269
mmu00601	mmu00601	Glycosphingolipid biosynthesis - lacto and neolacto series	2/110	26/8935	0.0402841	0.0402841	0.403337	14347/72297	2	KEGG	1.39487
mmu04064	mmu04064	NF-kappa B signaling pathway	4/110	105/8935	0.0403337	0.0403337	0.403337	16994/12046/17060/17096	4	KEGG	1.39433
R-MMU-2682334	R-MMU-2682334	EPH-Ephrin signaling	3/101	67/8828	0.041123	0.041123	0.685964	17390/270190/17096	3	REACTOME	1.38592
R-MMU-2871796	R-MMU-2871796	FCERI mediated MAPK activation	2/101	29/8828	0.0430683	0.0430683	0.685964	26417/17096	2	REACTOME	1.36584
R-MMU-1169092	R-MMU-1169092	Activation of RAS in B cells	1/101	4/8828	0.0449916	0.0449916	0.685964	240168	1	REACTOME	1.34687
R-MMU-173736	R-MMU-173736	Alternative complement activation	1/101	4/8828	0.0449916	0.0449916	0.685964	18636	1	REACTOME	1.34687
R-MMU-435368	R-MMU-435368	Zinc efflux and compartmentalization by the SLC30 family	1/101	4/8828	0.0449916	0.0449916	0.685964	22782	1	REACTOME	1.34687
R-MMU-6803207	R-MMU-6803207	TP53 Regulates Transcription of Caspase Activators and Caspases	1/101	4/8828	0.0449916	0.0449916	0.685964	12905	1	REACTOME	1.34687
R-MMU-8853383	R-MMU-8853383	Lysosomal oligosaccharide catabolism	1/101	4/8828	0.0449916	0.0449916	0.685964	17160	1	REACTOME	1.34687
R-MMU-9018676	R-MMU-9018676	Biosynthesis of D-series resolvins	1/101	4/8828	0.0449916	0.0449916	0.685964	15446	1	REACTOME	1.34687
mmu05145	mmu05145	Toxoplasmosis	4/110	110/8935	0.0465253	0.0465253	0.445025	14960/16155/26417/14969	4	KEGG	1.33231
R-MMU-156590	R-MMU-156590	Glutathione conjugation	2/101	31/8828	0.0486098	0.0486098	0.685964	56615/54486	2	REACTOME	1.31328

## Sheet: The input gene list
The input gene list
Vwf
Adcy4
Mov10l1
Acvrl1
Serpina3c
Usp47
Tmem233
Krt80
Olfr1022
Tas2r116
Zfp648
Sry
Cdhr2
Tm6sf2
Olfr292
Fut7
Btnl10
Gckr
Grin3b
Dok3
Lsm14b
Syne4
Syngap1
Luzp1
Adra1b
Slc38a5
Odf1
Plekho2
Cfp
Mybl2
Il20ra
Adat1
B3gnt3
Creld2
Tra2a
Obp2a
Serpinb5
Xbp1
St8sia5
Polr2c
Hoxa2
Olfr963
Myod1
Trpv6
Sbpl
Pygm
Haus8
Ppil4
Pitpnc1
Ppp1r12b
Sox5
Impg2
Hoxa3
Stk3
Rasgrp4
Cdcp3
Bckdhb
Serpina1a
Hrc
Rgs8
Olfr600
Tmem211
Olfr1451
Aldh1a3
Mmp17
Tekt4
Ly6c1
Usp31
Nusap1
Sycp3
Soat1
H2-Aa
S100a4
Hlx
Tmem220
Tcta
Map4k1
Agtrap
Usp30
Naaa
Accs
Rab7b
Cdhr1
Chil1
Mgst1
Spata24
Brca2
S100a6
Slc30a1
Aqp9
Mfsd7a
C1ql1
Rnf149
Map3k1
Txlnb
Gldn
H2-Q6
Ogg1
Ptger4
Rab29
Ildr1
Fdps
Man2b2
Il10rb
Fabp7
Cnksr3
Galc
Ltb
Bcl2a1c
Tbc1d8
Mapk3
Gbp3
Echdc3
F11
Blnk
Sall1
Atp6v1c2
Ttr
H2-Eb1
Mr1
Entpd1
Dnase2a
Anxa7
Mfsd1
Tmem150a
Lsm5
Tfrc
Spaca1
Sp9
Tlr6
Postn
H2-M3
Pawr
Tnni1
Thbs2
As3mt
Samsn1
Armc5
Pgd
Hmcn1
Grk4
Arhgap25
Upb1
Pbk
Cldn1
Hfe
Asf1b
Sephs1
Thumpd2
Slc16a9
Cmtm6
Twsg1
Elf1
Slc22a21
Erlin2
Fahd2a
Lgmn
Rasgrp3
Pdpn
Edn1
Ddx3y
Ms4a6b
Tmem86a
Frrs1
Scarf2
Cxcl5
Mpeg1
Parvb
Igsf1
Fbxw15
Mmp2
Lpxn
Adamtsl1
Capsl
Olig1
Steap2
Siglech
Cmtm7
S100a16
Cnmd
Ephb1
Calhm6
Ckap2
Gbp2
Dcstamp
Derl1
Chrac1
Adora3
Hpgds
Tmem154
Mcoln2
Tmem219
Pmp22
Srd5a1
Btd
Vmac
Cd44
Galns
Glipr1
Hpgd
Lyn
Gpr50
Nuf2
Cd63
Tcea3
Ssr4
Il15
Rsad2
Cd226
Ifit1
Psme1
Fgl2
Prelid2
Sqle
Vsx1
Bdh2
Cradd
Olfr980
Tmem203
Sema3d
