# Supplementary material for: Postoperative Cognitive Dysfunction and Alzheimer’s Disease: A Transcriptome-Based Comparison of Animal Models
Source: Front Aging Neurosci. 2022 Jun 28;14:900350. doi: 10.3389/fnagi.2022.900350 (PMC9273890; doi:10.3389/fnagi.2022.900350)
Supplement: Supplementary file 4 [file Table_4.XLSX]

## Sheet: ORA
Supplementary Table 4. Over-representation analysis of the genes dysregulated in the same directions between the POCD and AD hippocampus
	ID	Description	GeneRatio	BgRatio	pvalue	p.adjust	qvalue	geneID	Count	Database	richFactor
mmu00380	mmu00380	Tryptophan metabolism	4/74	52/8935	0.000868983	0.000868983	0.135934	100470/14204/107766/209176	4	KEGG	3.06099
R-MMU-983695	R-MMU-983695	Antigen activates B Cell Receptor (BCR) leading to generation of second messengers	3/81	23/8828	0.00115454	0.00115454	0.19493	12483/20963/234779	3	REACTOME	2.93759
R-MMU-2871809	R-MMU-2871809	FCERI mediated Ca+2 mobilization	3/81	27/8828	0.00185718	0.00185718	0.19493	20963/234779/12314	3	REACTOME	2.73115
mmu04928	mmu04928	Parathyroid hormone synthesis, secretion and action	5/74	108/8935	0.00195404	0.00195404	0.135934	13081/240047/18227/13653/14281	5	KEGG	2.70907
R-MMU-5621480	R-MMU-5621480	Dectin-2 family	2/81	8/8828	0.0022464	0.0022464	0.19493	20963/234779	2	REACTOME	2.64851
R-MMU-2871796	R-MMU-2871796	FCERI mediated MAPK activation	3/81	29/8828	0.00228966	0.00228966	0.19493	20963/234779/14281	3	REACTOME	2.64023
mmu04625	mmu04625	C-type lectin receptor signaling pathway	5/74	112/8935	0.00229237	0.00229237	0.135934	20963/234779/12051/12795/12314	5	KEGG	2.63972
R-MMU-5626467	R-MMU-5626467	RHO GTPases activate IQGAPs	3/81	30/8828	0.00252736	0.00252736	0.19493	67951/12550/12314	3	REACTOME	2.59733
R-MMU-9020558	R-MMU-9020558	Interleukin-2 signaling	2/81	9/8828	0.00287107	0.00287107	0.19493	20963/16453	2	REACTOME	2.54196
R-MMU-71240	R-MMU-71240	Tryptophan catabolism	2/81	11/8828	0.00433442	0.00433442	0.252244	107766/209176	2	REACTOME	2.36307
mmu04662	mmu04662	B cell receptor signaling pathway	4/74	81/8935	0.00445921	0.00445921	0.198317	12483/20963/234779/14281	4	KEGG	2.35074
R-MMU-2029480	R-MMU-2029480	Fcgamma receptor (FCGR) dependent phagocytosis	4/81	78/8828	0.00561054	0.00561054	0.274943	20963/234779/11867/17882	4	REACTOME	2.251
R-MMU-2022857	R-MMU-2022857	Keratan sulfate degradation	2/81	13/8828	0.00607432	0.00607432	0.274943	27047/14264	2	REACTOME	2.2165
mmu04061	mmu04061	Viral protein interaction with cytokine and cytokine receptor	4/74	95/8935	0.00782431	0.00782431	0.278381	12768/21938/22035/20315	4	KEGG	2.10655
mmu00100	mmu00100	Steroid biosynthesis	2/74	20/8935	0.0116752	0.0116752	0.346159	223920/13081	2	KEGG	1.93274
R-MMU-983705	R-MMU-983705	Signaling by the B Cell Receptor (BCR)	4/81	98/8828	0.012383	0.012383	0.504444	12483/20963/234779/12314	4	REACTOME	1.90717
mmu00360	mmu00360	Phenylalanine metabolism	2/74	23/8935	0.0153	0.0153	0.361375	100470/14204	2	KEGG	1.81531
R-MMU-2029485	R-MMU-2029485	Role of phospholipids in phagocytosis	2/81	21/8828	0.0155967	0.0155967	0.52431	20963/234779	2	REACTOME	1.80697
R-MMU-2029482	R-MMU-2029482	Regulation of actin dynamics for phagocytic cup formation	3/81	58/8828	0.0159892	0.0159892	0.52431	20963/11867/17882	3	REACTOME	1.79617
mmu05171	mmu05171	Coronavirus disease - COVID-19	6/74	247/8935	0.0162512	0.0162512	0.361375	20963/234779/17857/68028/14281/76808	6	KEGG	1.78912
R-MMU-2454202	R-MMU-2454202	Fc epsilon receptor (FCERI) signaling	4/81	115/8828	0.021097	0.021097	0.52431	20963/234779/14281/12314	4	REACTOME	1.67578
mmu04380	mmu04380	Osteoclast differentiation	4/74	128/8935	0.0213976	0.0213976	0.416171	20963/234779/14131/14281	4	KEGG	1.66964
R-MMU-5669034	R-MMU-5669034	TNFs bind their physiological receptors	2/81	26/8828	0.0234361	0.0234361	0.52431	21938/57916	2	REACTOME	1.63011
R-MMU-1855204	R-MMU-1855204	Synthesis of IP3 and IP4 in the cytosol	2/81	27/8828	0.0251624	0.0251624	0.52431	234779/12314	2	REACTOME	1.59925
R-MMU-2022854	R-MMU-2022854	Keratan sulfate biosynthesis	2/81	27/8828	0.0251624	0.0251624	0.52431	27047/14264	2	REACTOME	1.59925
mmu04060	mmu04060	Cytokine-cytokine receptor interaction	6/74	292/8935	0.033541	0.033541	0.416171	12768/21938/57916/22035/215257/20315	6	KEGG	1.47442
mmu04024	mmu04024	cAMP signaling pathway	5/74	218/8935	0.0341931	0.0341931	0.416171	12789/80885/11554/14281/12314	5	KEGG	1.46606
mmu05340	mmu05340	Primary immunodeficiency	2/74	36/8935	0.0355623	0.0355623	0.416171	16453/57916	2	KEGG	1.44901
R-MMU-6799990	R-MMU-6799990	Metal sequestration by antimicrobial proteins	1/81	4/8828	0.0362054	0.0362054	0.52431	16819	1	REACTOME	1.44123
R-MMU-9620244	R-MMU-9620244	Long-term potentiation	1/81	4/8828	0.0362054	0.0362054	0.52431	12314	1	REACTOME	1.44123
R-MMU-1638074	R-MMU-1638074	Keratan sulfate/keratin metabolism	2/81	33/8828	0.0365406	0.0365406	0.52431	27047/14264	2	REACTOME	1.43722
mmu03320	mmu03320	PPAR signaling pathway	3/74	89/8935	0.0373079	0.0373079	0.416171	57435/57875/109264	3	KEGG	1.4282
mmu05167	mmu05167	Kaposi sarcoma-associated herpesvirus infection	5/74	224/8935	0.037763	0.037763	0.416171	20963/234779/12768/14281/12314	5	KEGG	1.42293
mmu01240	mmu01240	Biosynthesis of cofactors	4/74	154/8935	0.0385525	0.0385525	0.416171	107766/56738/22169/209176	4	KEGG	1.41395
R-MMU-114604	R-MMU-114604	GPVI-mediated activation cascade	2/81	34/8828	0.0385977	0.0385977	0.52431	20963/234779	2	REACTOME	1.41344
R-MMU-451927	R-MMU-451927	Interleukin-2 family signaling	2/81	34/8828	0.0385977	0.0385977	0.52431	20963/16453	2	REACTOME	1.41344
R-MMU-76009	R-MMU-76009	Platelet Aggregation (Plug Formation)	2/81	34/8828	0.0385977	0.0385977	0.52431	20963/54368	2	REACTOME	1.41344
mmu04666	mmu04666	Fc gamma R-mediated phagocytosis	3/74	92/8935	0.0405435	0.0405435	0.416171	20963/234779/11867	3	KEGG	1.39208
mmu00250	mmu00250	Alanine, aspartate and glutamate metabolism	2/74	39/8935	0.0411716	0.0411716	0.416171	100470/14204	2	KEGG	1.3854
mmu00350	mmu00350	Tyrosine metabolism	2/74	40/8935	0.0431109	0.0431109	0.416171	100470/14204	2	KEGG	1.36541
R-MMU-111932	R-MMU-111932	CaMK IV-mediated phosphorylation of CREB	1/81	5/8828	0.0450526	0.0450526	0.52431	12314	1	REACTOME	1.34628
R-MMU-390696	R-MMU-390696	Adrenoceptors	1/81	5/8828	0.0450526	0.0450526	0.52431	11554	1	REACTOME	1.34628
R-MMU-442729	R-MMU-442729	CREB1 phosphorylation through the activation of CaMKII/CaMKK/CaMKIV cascasde	1/81	5/8828	0.0450526	0.0450526	0.52431	12314	1	REACTOME	1.34628
R-MMU-5690714	R-MMU-5690714	CD22 mediated BCR regulation	1/81	5/8828	0.0450526	0.0450526	0.52431	12483	1	REACTOME	1.34628
R-MMU-75158	R-MMU-75158	TRAIL signaling	1/81	5/8828	0.0450526	0.0450526	0.52431	22035	1	REACTOME	1.34628
R-MMU-947581	R-MMU-947581	Molybdenum cofactor biosynthesis	1/81	5/8828	0.0450526	0.0450526	0.52431	56738	1	REACTOME	1.34628
mmu04070	mmu04070	Phosphatidylinositol signaling system	3/74	96/8935	0.045072	0.045072	0.416171	234779/20975/12314	3	KEGG	1.34609
mmu05170	mmu05170	Human immunodeficiency virus 1 infection	5/74	240/8935	0.0483751	0.0483751	0.416171	234779/21938/11764/14281/12314	5	KEGG	1.31538
mmu04672	mmu04672	Intestinal immune network for IgA production	2/74	43/8935	0.0491279	0.0491279	0.416171	57916/20315	2	KEGG	1.30867

## Sheet: The input gene list
The input gene list
Hif3a
Ctla2b
Lao1
Gsx1
B3gntl1
Plin4
Cd22
Syk
Retn
Nr1i2
Chaf1b
Spidr
Jak3
Tsnaxip1
Pdzd2
Il4i1
Trim54
Pla2g3
Angptl4
Plcg2
Zfp691
Ccr1
Cryba4
Mertk
Slc6a14
Fcgr3
Cnga2
Hcar2
Cdc20
Dhrs4
Adap2
Ctdsp1
Tnfrsf1b
Echdc2
Lcn2
Tssk4
Bin2
Tubb6
Tfdp1
Nps
Ch25h
Mx1
Soat2
Phf11a
Lcp1
Golm1
Haao
Mocs1
Cyp24a1
Bcl3
Nlrc3
Tekt4
Tnfrsf13b
Rapsn
Arpc1b
Ddx51
Sytl2
Cdh1
Dbr1
Trim59
Lingo1
Olfr147
Gnpnat1
Cyp19a1
Ppm1k
Arfgef3
Rhebl1
Tm4sf1
Extl1
Fam180a
Olfr685
Rpe65
Vsnl1
Bcl6b
Gp9
Pbx2
Caskin1
Cmpk2
Tnfsf10
Adam32
Tg
Hhla1
Mmp25
Zxdb
Orc6
Nes
Gpr176
Rsl1
Cldn8
Trmt9b
Ptrh1
Zfp128
Amn
Hsbp1l1
Gramd3
Hmcn1
Omd
Tspan8
Fzd6
Tnc
Gpr82
Alpk3
Gmcl1
Me3
Ap1b1
Tceal1
Fxyd7
Phf13
C77080
Ly6d
Atmin
Leo1
Apof
Hoxd1
Snapc1
Fmod
Il1f9
Synj2
Tomm22
Ppp1r42
Ndufb3
Adrb1
Clec4a2
Sox7
Chrna3
Nab2
Pgm5
Actn3
Pdcd10
Zfp758
Entpd3
Plk3
Ccdc162
Atg9a
Enpep
Nr4a2
Zic2
Egr1
Vipr1
Bzw1
Cxcl12
Ccdc110
Rpl22l1
Fos
Il15
Lmtk2
Ido2
Exosc9
Myh2
Vstm5
Dhx38
Egr4
Rpl18a
Scg5
Dusp1
Sptssb
Cnnm1
Bex2
Tspyl4
Tmem232
Cenpk
Tmub2
Zfand2a
Sncg
Car13
Pou6f1
Calm2
Spta1
Tspyl1
Hhex
